# Supplementary material for: Effect of perioperative FLOT versus ECF/ECX on short-term outcomes after surgery for resectable oesophagogastric adenocarcinoma: propensity score-matched study
Source: BJS Open. 2022 Feb 23;6(1):zrac003. doi: 10.1093/bjsopen/zrac003 (PMC8864466; doi:10.1093/bjsopen/zrac003)
Supplement: zrac003_Supplementary_Data [file zrac003_supplementary_data.zip]

Archive with 2 entries (2 files):
- FINAL Supplementary Tables.docx
- Supplementary Table Order BJS open - February 2022.docx
